# Supplementary material for: Semi-Synthesis of Small Molecules of Aminocarbazoles: Tumor Growth Inhibition and Potential Impact on p53
Source: Molecules. 2021 Mar 15;26(6):1637. doi: 10.3390/molecules26061637 (PMC7998292; doi:10.3390/molecules26061637)
Supplement: Supplementary file 1 [file molecules-26-01637-s001.zip]

Archive with 1 entries (1 files):
- molecules-1126816-supplementary.pdf
